# Supplementary material for: Association of ABO blood groups with ovarian reserve, and outcomes after assisted reproductive technology: systematic review and meta-analyses
Source: Reprod Biol Endocrinol. 2021 Feb 6;19:20. doi: 10.1186/s12958-020-00685-x (PMC7866457; doi:10.1186/s12958-020-00685-x)
Supplement: Supplementary file 3 — Additional file 3: Fig. S2.1 Funnel plot of analysis for the association of blood group A/O and OHSS, showing the results of Eggers to assess publication bias. Fig. S2.2 Funnel plot of analysis for the association of blood group B/O and OHSS, showing the results of Eggers to assess publication bias. Fig. S2.3 Funnel plot of analysis for the association of blood group AB/O and OHSS, showing the results of Eggers to assess publication bias. Fig. S2.4 Funnel plot of analysis for the association of blood group non-O/O and OHSS, showing the results of Eggers to assess publication bias. [file 12958_2020_685_MOESM3_ESM.zip]

Archive with 4 entries (4 files):
- 0715 2.1 OHSS A-O Funnel plot.pdf
- 0715 2.4 OHSS NON-O-O Funnel plot.pdf
- 0715 OHSS 2.2 B-O Funnel plot.pdf
- 0715 OHSS 2.3 AB-O Funnel plot.pdf
