# Supplementary material for: Association of ABO blood groups with ovarian reserve, and outcomes after assisted reproductive technology: systematic review and meta-analyses
Source: Reprod Biol Endocrinol. 2021 Feb 6;19:20. doi: 10.1186/s12958-020-00685-x (PMC7866457; doi:10.1186/s12958-020-00685-x)
Supplement: Supplementary file 4 — Additional file 4: Fig. S3.1 Funnel plot of analysis for the association of blood group A/O and LBR, showing the results of Eggers to assess publication bias. Fig. S3.2 Funnel plot of analysis for the association of blood group B/O and LBR, showing the results of Eggers to assess publication bias. Fig. S3.3 Funnel plot of analysis for the association of blood group AB/O and LBR, showing the results of Eggers to assess publication bias. Fig. S3.4 Funnel plot of analysis for the association of blood group non-O/O and LBR, showing the results of Eggers to assess publication bias. [file 12958_2020_685_MOESM4_ESM.zip]

Archive with 4 entries (4 files):
- 3.1 LBR A vs. O Funnel plot.pdf
- 3.2 LBR B vs. O Funnel plot.pdf
- 3.3 LBR AB vs. O Funnel plot.pdf
- 3.4 LBR Non-O vs. O Funnel plot.pdf
