# Supplementary material for: Association of ABO blood groups with ovarian reserve, and outcomes after assisted reproductive technology: systematic review and meta-analyses
Source: Reprod Biol Endocrinol. 2021 Feb 6;19:20. doi: 10.1186/s12958-020-00685-x (PMC7866457; doi:10.1186/s12958-020-00685-x)
Supplement: Supplementary file 5 — Additional file 5: Fig. S4.1 Funnel plot of analysis for the association of blood group A/O and CPR, showing the results of Eggers to assess publication bias. Fig. S4.2 Funnel plot of analysis for the association of blood group B/O and CPR, showing the results of Eggers to assess publication bias. Fig. S4.3 Funnel plot of analysis for the association of blood group AB/O and CPR, showing the results of Eggers to assess publication bias. Fig. S4.4 Funnel plot of analysis for the association of blood group non-O/O and CPR, showing the results of Eggers to assess publication bias. [file 12958_2020_685_MOESM5_ESM.zip]

Archive with 4 entries (4 files):
- 0715 4.2 CPR B-O Funnel plot.pdf
- 0715 4.3 CPR AB-O Funnel plot.pdf
- 0715 4.4 CPR Funnel plot.pdf
- 4.1 CPR A vs. O Funnel plot.pdf
